# Supplementary material for: OTOP2 proton channel couples luminal pH sensing to intestinal immune homeostasis
Source: J Biol Chem. 2026 May 7;302(6):113105. doi: 10.1016/j.jbc.2026.113105 (PMC13241748; doi:10.1016/j.jbc.2026.113105)
Supplement: Supplementary Data 1 [file mmc1.xlsx]

## Sheet: Fig1
Fig1a	GSE57945								GSE101794									GSE109142
Ctrl	CD			Ctrl	CD				Ctrl	CD			Ctrl	CD				Ctrl	UC			Ctrl	UC
4.46412	0.606936		Test for normal distribution						4.31118	0.419809		Test for normal distribution						32.113	0.59263		Test for normal distribution
1.66698	0		Anderson-Darling test						2.31181	0.01		Anderson-Darling test						30.4827	2.1826		Anderson-Darling test
0.999844	0.273526		A2*	0.9581	Invalid input data				2.69525	0.656743		A2*	1.19	Invalid input data				6.8834	1.9004		A2*	0.5551	19.6
0.632046	1.2682		P value	0.0141					2.55748	0.971124		P value	0.0038					23.9911	0.082851		P value	0.1323	<0.0001
2.55253	0		Passed normality test (alpha=0.05)?	No					2.1132	1.1153		Passed normality test (alpha=0.05)?	No					18.933	4.0299		Passed normality test (alpha=0.05)?	Yes	No
2.68677	0.249108		P value summary	*					0.754598	0.306661		P value summary	**					13.5801	9.9977		P value summary	ns	****
2.13055	0								2.69801	3.55451								29.3763	0.49005
0.859192	0.178155		D'Agostino & Pearson test						1.34432	0.544259		D'Agostino & Pearson test						24.2807	2.2947		D'Agostino & Pearson test
2.33605	0.712906		K2	4.782	238.1				1.09064	1.03327		K2	5.115	288.8				27.7719	5.761		K2	5.937	116.3
3.19015	0.611701		P value	0.0915	<0.0001				3.32438	0.788904		P value	0.0775	<0.0001				19.4118	2.1837		P value	0.0514	<0.0001
1.94127	0.145377		Passed normality test (alpha=0.05)?	Yes	No				1.06804	0.429145		Passed normality test (alpha=0.05)?	Yes	No				14.3103	0.90979		Passed normality test (alpha=0.05)?	Yes	No
1.30705	0.064874		P value summary	ns	****				5.1567	0.114235		P value summary	ns	****				22.0672	2.2992		P value summary	ns	****
0.57267	1.39747								5.28099	2.647								4.6924	5.9053
1.89112	0.021882		Shapiro-Wilk test						1.40025	0.340643		Shapiro-Wilk test						3.5845	0.20234		Shapiro-Wilk test
1.25339	1.47399		W	0.9265	0.35				2.24924	0.547615		W	0.9163	0.4098				3.2383	0.78339		W	0.9178	0.7022
4.92111	0.10492		P value	0.0099	<0.0001				0.580538	0.050748		P value	0.0017	<0.0001				7.3245	7.1561		P value	0.0899	<0.0001
1.07147	1.25486		Passed normality test (alpha=0.05)?	No	No				1.54995	6.2755		Passed normality test (alpha=0.05)?	No	No				21.0702	0.96746		Passed normality test (alpha=0.05)?	Yes	No
1.21258	25.2157		P value summary	**	****				1.75459	0.067873		P value summary	**	****				10.3583	0.38155		P value summary	ns	****
3.08312	0.164923								1.17081	0.889871								6.6708	0.018383
4.15043	0.105532		Kolmogorov-Smirnov test						0.959511	0.234517		Kolmogorov-Smirnov test						5.9513	0.37446		Kolmogorov-Smirnov test
4.54585	0.796567		KS distance	0.1188	0.3383				1.71339	0.162286		KS distance	0.1084	0.3247					1.4156		KS distance	0.1698	0.2413
2.79827	0.270983		P value	>0.1000	<0.0001				0.700972	0.513193		P value	>0.1000	<0.0001					0.95482		P value	>0.1000	<0.0001
0.897849	0.275112		Passed normality test (alpha=0.05)?	Yes	No				0.942208	1.05983		Passed normality test (alpha=0.05)?	Yes	No					0.08308		Passed normality test (alpha=0.05)?	Yes	No
4.51701	1.06397		P value summary	ns	****				2.84798	0.455163		P value summary	ns	****					0.31773		P value summary	ns	****
4.83267	0.645716								0.578276	2.22907									4.2859
2.75805	2.82499		Number of values	42	143				3.11198	3.20815		Number of values	50	198					2.418		Number of values	20	206
0.918528	1.71796								2.47337	0.154622									0.16511
1.37587	0.034192								1.30807	1.65231									3.0426
3.30671	0.269321		Table Analyzed	Data 1					4.49455	0.37769		Table Analyzed	Data 1						0.18378		Table Analyzed	Data 1
3.16072	1.04572								4.69869	0.769723									0.087038
2.37623	8.55052		Column B	CD					2.10881	0.175796		Column B	CD						0.041116		Column B	UC
4.45346	1.28323		vs.	vs.					1.64934	0.422401		vs.	vs.						6.9992		vs.	vs.
2.26104	0.446653		Column A	Ctrl					4.0191	0.953275		Column A	Ctrl						0.33132		Column A	Ctrl
2.41166	1.36508								4.89904	0.688849									0.12721
0.536219	0.482699		Mann Whitney test						2.09497	1.44267		Mann Whitney test							0.056236		Mann Whitney test
2.66597	0.555104		P value	<0.0001					1.70052	0.550125		P value	<0.0001						1.6185		P value	<0.0001
4.41396	1.35657		Exact or approximate P value?	Exact					0.635503	0.818777		Exact or approximate P value?	Exact						0.56343		Exact or approximate P value?	Exact
2.19448	0.642301		P value summary	****					0.921692	0.01		P value summary	****						0.11721		P value summary	****
5.36473	10.7185		Significantly different (P < 0.05)?	Yes					4.24836	0.130659		Significantly different (P < 0.05)?	Yes						0.081328		Significantly different (P < 0.05)?	Yes
0.717623	0.20035		One- or two-tailed P value?	Two-tailed					2.08194	0.663391		One- or two-tailed P value?	Two-tailed						0.036698		One- or two-tailed P value?	Two-tailed
1.05859	6.17412		Sum of ranks in column A,B	6056 , 11149					2.10953	0.043406		Sum of ranks in column A,B	9743 , 21133						0.34629		Sum of ranks in column A,B	4109 , 21542
1.42733	0.465433		Mann-Whitney U	853					0.707261	0.01		Mann-Whitney U	1432						3.0589		Mann-Whitney U	221
	1.68717								0.583841	0.01									2.1069
	0.057533		Difference between medians						2.39799	0.057583		Difference between medians							0.3384		Difference between medians
	0.070479		Median of column A	2.299, n=42					3.4626	0.767928		Median of column A	2.102, n=50						4.9338		Median of column A	16.62, n=20
	0.773258		Median of column B	0.4377, n=143					1.34594	0.128366		Median of column B	0.3973, n=198						3.7353		Median of column B	0.7822, n=206
	0.203948		Difference: Actual	-1.861					2.78648	0.416855		Difference: Actual	-1.705						0.044818		Difference: Actual	-15.84
	0.299567		Difference: Hodges-Lehmann	-1.504					2.31261	0.073607		Difference: Hodges-Lehmann	-1.338						0.3491		Difference: Hodges-Lehmann	-13.64
	0.121743								0.773372	1.36053									0.20168
	2.12876								2.62855	8.09163									7.2498
	1.10586									0.01									0.50706
	0									0.142318									1.6761
	1.11632									0.0871									0.023222
	4.0355									0.051292									5.739
	0.840801									1.64365									2.5235
	0.287045									0.217183									0.18989
	2.36021									0.016257									0.61677
	0									0.121495									4.3943
	0									0.423301									7.9862
	0.520358									0.073832									0.11264
	1.04529									0.206723									0.58446
	1.74623									0.175617									12.0248
	0.584188									0.221798									0.80367
	0.185669									0.795079									0.67712
	0.912505									0.281195									2.0593
	0.030041									0.212809									0.10671
	0.179812									0.559661									1.3791
	0.117371									0.086263									7.6525
	0.06252									0.862787									0.22498
	0.640127									0.755657									0.11254
	0.025197									1.5667									2.2111
	0.240736									2.3339									0.48452
	1.1013									0.218537									0.083735
	0									0.335002									0.73415
	0.176935									0.932949									0.221
	0.057921									1.37843									1.5222
	0.078991									2.0147									1.5616
	1.10904									0.085864									0.30373
	1.32989									0.01									15.4039
	0.305128									0.188209									0.17702
	1.0663									0.126939									6.4252
	0.282205									0.176764									0.24364
	0.152371									0.041097									0.013514
	1.16606									0.103772									1.4232
	0.130428									0.01									0.24196
	0.512709									0.049265									0.076692
	1.39762									0.96224									0.24381
	1.04922									1.50897									4.5058
	0.046137									0.698738									7.2086
	0.025857									1.12855									0.65648
	1.641									0.197753									0.15243
	0.200038									0.099257									0.054651
	0.767145									0.01									0.75884
	0.379198									1.43691									6.7321
	0.054607									0.584766									13.2171
	1.23894									2.80991									1.7672
	0.385805									0.052391									0.11158
	0.073539									0.919053									6.1086
	0.419617									21.4813									0.38151
	4.54411									0.681904									0.022394
	0.096452									0.964773									0.14707
	0.555612									0.578205									4.4531
	0.119788									0.029079									0.93057
	0.430651									0.124441									1.1348
	1.14469									0.030644									0.41185
	0.351857									0.219672									1.2042
	3.96445									0.711									0.15818
	0.224193									2.04057									7.0549
	0.028659									0.095407									0.19577
	1.88437									0.501246									1.6618
	0.051026									0.058521									0.01
	0.233822									1.26225									3.8879
	1.42372									0.356307									3.5381
	0.789742									0.046758									2.3622
	0.690629									1.21387									0.18886
	0.438756									0.292594									0.59415
	1.69064									1.06288									1.6244
	2.50866									0.056573									0.24268
	0.115381									0.310274									18.0659
	0.887437									0.735619									1.296
	0.148811									0.5183									0.27677
	1.69847									0.502309									0.4895
	1.39715									0.575991									0.38805
	0.429042									5.62163									7.2206
	0.989574									0.086691									0.15166
	0.026914									0.073283									0.74766
	0.149814									0.489087									16.8774
	0.097828									1.36504									0.39348
	1.08698									0.852998									0.18449
	0.575657									9.86434									9.918
	0.232816									0.01									0.041654
	0.228901									1.1665									7.193
	0.536341									0.01									0.42109
	2.30896									0.056434									1.5306
	0.061735									0.01									0.2173
	0.905534									2.67613									7.9456
	0.437686									0.030164									3.3174
	0.136082									0.809766									13.4956
	0.022831									0.532883									3.6749
	0.102005									0.35855									8.1169
	1.91275									0.10257									0.63767
	0.23878									0.01									0.66651
	0									0.082093									1.0857
										0.01									6.4155
										0.120203									0.66931
										1.0689									0.79185
										1.35714									0.13126
										0.01									2.5441
										0.508075									0.35308
										0.892884									6.8614
										0.235884									0.10335
										0.01									0.97111
										0.094555									3.3371
										0.062315									3.2661
										0.254539									6.4123
										1.51124									1.1313
										2.29353									2.4152
										0.051944									2.8038
										0.199281									0.36821
										0.183893									0.038166
										0.037397									0.37689
										0.146354									0.097045
										1.67311									0.015671
										2.26397									0.40027
										0.067294									0.84421
										1.21269									1.896
										0.481845									6.6371
										2.14554									2.8459
										0.01									0.37484
										1.0565									1.7035
										0.01									0.38315
										0.371565									1.8873
										0.229429									4.163
										0.345022									0.021915
										0.097063									0.2216
										0.257932									1.3216
										3.84273									0.26456
										0.024346									0.063905
										1.55653									4.1278
										1.35766									0.086735
										1.40435									1.7395
										1.52591									0.25275
										4.19175									0.13612
										0.699386									6.0093
										0.495904									2.8718
										0.049998									5.7595
										0.034291									4.0132
										0.275824									0.88452
										2.61735									3.9401
										0.01									0.068118
										0.30398									0.43255
										0.542478									3.0688
										1.03362									1.4455
										0.159079									0.31213
										0.678273									0.30654
										0.115773									4.544
										0.737675									0.074552
										9.58588									0.10936
																			0.61515
																			0.78097
																			0.22944
																			4.1551
																			1.5919
																			0.35768
																			3.8484
																			0.19054
Fig1b
GSE57945									GSE101794									GSE109142
Con	iCD								Con	UC								Con	iCD
4.46412	0.606936		Area under the ROC curve						32.113	0.59263		Area under the ROC curve						4.31118	0.419809		Area under the ROC curve
1.66698	0		Area	0.858					30.4827	2.1826		Area	0.9464					2.31181	0.01		Area	0.8554
0.999844	0.273526		Std. Error	0.02809					6.8834	1.9004		Std. Error	0.01928					2.69525	0.656743		Std. Error	0.02416
0.632046	1.2682		95% confidence interval	0.8029 to 0.9130					23.9911	0.082851		95% confidence interval	0.9086 to 0.9841					2.55748	0.971124		95% confidence interval	0.8080 to 0.9027
2.55253	0		P value	<0.0001					18.933	4.0299		P value	<0.0001					2.1132	1.1153		P value	<0.0001
2.68677	0.249108								13.5801	9.9977								0.754598	0.306661
2.13055	0		Data						29.3763	0.49005		Data						2.69801	3.55451		Data
0.859192	0.178155		Controls (Con)	42					24.2807	2.2947		Controls (Con)	20					1.34432	0.544259		Controls (Con)	50
2.33605	0.712906		Patients (iCD)	143					27.7719	5.761		Patients (UC)	206					1.09064	1.03327		Patients (iCD)	198
3.19015	0.611701		Missing Controls	0					19.4118	2.1837		Missing Controls	0					3.32438	0.788904		Missing Controls	0
1.94127	0.145377		Missing Patients	0					14.3103	0.90979		Missing Patients	0					1.06804	0.429145		Missing Patients	0
1.30705	0.064874								22.0672	2.2992								5.1567	0.114235
0.57267	1.39747								4.6924	5.9053								5.28099	2.647
1.89112	0.021882								3.5845	0.20234								1.40025	0.340643
1.25339	1.47399								3.2383	0.78339								2.24924	0.547615
4.92111	0.10492								7.3245	7.1561								0.580538	0.050748
1.07147	1.25486								21.0702	0.96746								1.54995	6.2755
1.21258	25.2157								10.3583	0.38155								1.75459	0.067873
3.08312	0.164923								6.6708	0.018383								1.17081	0.889871
4.15043	0.105532								5.9513	0.37446								0.959511	0.234517
4.54585	0.796567									1.4156								1.71339	0.162286
2.79827	0.270983									0.95482								0.700972	0.513193
0.897849	0.275112									0.08308								0.942208	1.05983
4.51701	1.06397									0.31773								2.84798	0.455163
4.83267	0.645716									4.2859								0.578276	2.22907
2.75805	2.82499									2.418								3.11198	3.20815
0.918528	1.71796									0.16511								2.47337	0.154622
1.37587	0.034192									3.0426								1.30807	1.65231
3.30671	0.269321									0.18378								4.49455	0.37769
3.16072	1.04572									0.087038								4.69869	0.769723
2.37623	8.55052									0.041116								2.10881	0.175796
4.45346	1.28323									6.9992								1.64934	0.422401
2.26104	0.446653									0.33132								4.0191	0.953275
2.41166	1.36508									0.12721								4.89904	0.688849
0.536219	0.482699									0.056236								2.09497	1.44267
2.66597	0.555104									1.6185								1.70052	0.550125
4.41396	1.35657									0.56343								0.635503	0.818777
2.19448	0.642301									0.11721								0.921692	0.01
5.36473	10.7185									0.081328								4.24836	0.130659
0.717623	0.20035									0.036698								2.08194	0.663391
1.05859	6.17412									0.34629								2.10953	0.043406
1.42733	0.465433									3.0589								0.707261	0.01
	1.68717									2.1069								0.583841	0.01
	0.057533									0.3384								2.39799	0.057583
	0.070479									4.9338								3.4626	0.767928
	0.773258									3.7353								1.34594	0.128366
	0.203948									0.044818								2.78648	0.416855
	0.299567									0.3491								2.31261	0.073607
	0.121743									0.20168								0.773372	1.36053
	2.12876									7.2498								2.62855	8.09163
	1.10586									0.50706									0.01
	0									1.6761									0.142318
	1.11632									0.023222									0.0871
	4.0355									5.739									0.051292
	0.840801									2.5235									1.64365
	0.287045									0.18989									0.217183
	2.36021									0.61677									0.016257
	0									4.3943									0.121495
	0									7.9862									0.423301
	0.520358									0.11264									0.073832
	1.04529									0.58446									0.206723
	1.74623									12.0248									0.175617
	0.584188									0.80367									0.221798
	0.185669									0.67712									0.795079
	0.912505									2.0593									0.281195
	0.030041									0.10671									0.212809
	0.179812									1.3791									0.559661
	0.117371									7.6525									0.086263
	0.06252									0.22498									0.862787
	0.640127									0.11254									0.755657
	0.025197									2.2111									1.5667
	0.240736									0.48452									2.3339
	1.1013									0.083735									0.218537
	0									0.73415									0.335002
	0.176935									0.221									0.932949
	0.057921									1.5222									1.37843
	0.078991									1.5616									2.0147
	1.10904									0.30373									0.085864
	1.32989									15.4039									0.01
	0.305128									0.17702									0.188209
	1.0663									6.4252									0.126939
	0.282205									0.24364									0.176764
	0.152371									0.013514									0.041097
	1.16606									1.4232									0.103772
	0.130428									0.24196									0.01
	0.512709									0.076692									0.049265
	1.39762									0.24381									0.96224
	1.04922									4.5058									1.50897
	0.046137									7.2086									0.698738
	0.025857									0.65648									1.12855
	1.641									0.15243									0.197753
	0.200038									0.054651									0.099257
	0.767145									0.75884									0.01
	0.379198									6.7321									1.43691
	0.054607									13.2171									0.584766
	1.23894									1.7672									2.80991
	0.385805									0.11158									0.052391
	0.073539									6.1086									0.919053
	0.419617									0.38151									21.4813
	4.54411									0.022394									0.681904
	0.096452									0.14707									0.964773
	0.555612									4.4531									0.578205
	0.119788									0.93057									0.029079
	0.430651									1.1348									0.124441
	1.14469									0.41185									0.030644
	0.351857									1.2042									0.219672
	3.96445									0.15818									0.711
	0.224193									7.0549									2.04057
	0.028659									0.19577									0.095407
	1.88437									1.6618									0.501246
	0.051026									0.01									0.058521
	0.233822									3.8879									1.26225
	1.42372									3.5381									0.356307
	0.789742									2.3622									0.046758
	0.690629									0.18886									1.21387
	0.438756									0.59415									0.292594
	1.69064									1.6244									1.06288
	2.50866									0.24268									0.056573
	0.115381									18.0659									0.310274
	0.887437									1.296									0.735619
	0.148811									0.27677									0.5183
	1.69847									0.4895									0.502309
	1.39715									0.38805									0.575991
	0.429042									7.2206									5.62163
	0.989574									0.15166									0.086691
	0.026914									0.74766									0.073283
	0.149814									16.8774									0.489087
	0.097828									0.39348									1.36504
	1.08698									0.18449									0.852998
	0.575657									9.918									9.86434
	0.232816									0.041654									0.01
	0.228901									7.193									1.1665
	0.536341									0.42109									0.01
	2.30896									1.5306									0.056434
	0.061735									0.2173									0.01
	0.905534									7.9456									2.67613
	0.437686									3.3174									0.030164
	0.136082									13.4956									0.809766
	0.022831									3.6749									0.532883
	0.102005									8.1169									0.35855
	1.91275									0.63767									0.10257
	0.23878									0.66651									0.01
	0									1.0857									0.082093
										6.4155									0.01
										0.66931									0.120203
										0.79185									1.0689
										0.13126									1.35714
										2.5441									0.01
										0.35308									0.508075
										6.8614									0.892884
										0.10335									0.235884
										0.97111									0.01
										3.3371									0.094555
										3.2661									0.062315
										6.4123									0.254539
										1.1313									1.51124
										2.4152									2.29353
										2.8038									0.051944
										0.36821									0.199281
										0.038166									0.183893
										0.37689									0.037397
										0.097045									0.146354
										0.015671									1.67311
										0.40027									2.26397
										0.84421									0.067294
										1.896									1.21269
										6.6371									0.481845
										2.8459									2.14554
										0.37484									0.01
										1.7035									1.0565
										0.38315									0.01
										1.8873									0.371565
										4.163									0.229429
										0.021915									0.345022
										0.2216									0.097063
										1.3216									0.257932
										0.26456									3.84273
										0.063905									0.024346
										4.1278									1.55653
										0.086735									1.35766
										1.7395									1.40435
										0.25275									1.52591
										0.13612									4.19175
										6.0093									0.699386
										2.8718									0.495904
										5.7595									0.049998
										4.0132									0.034291
										0.88452									0.275824
										3.9401									2.61735
										0.068118									0.01
										0.43255									0.30398
										3.0688									0.542478
										1.4455									1.03362
										0.31213									0.159079
										0.30654									0.678273
										4.544									0.115773
										0.074552									0.737675
										0.10936									9.58588
										0.61515
										0.78097
										0.22944
										4.1551
										1.5919
										0.35768
										3.8484
										0.19054
Fig1c
GSE57945
No deep ulcer	Deep ulcer			No deep ulcer	Deep ulcer
0.606936	0.249108		Test for normal distribution
0	0.064874		Anderson-Darling test
0.273526	0.021882		A2*	15.8	10.21
1.2682	1.47399		P value	<0.0001	<0.0001
0	0.10492		Passed normality test (alpha=0.05)?	No	No
0	0.105532		P value summary	****	****
0.178155	1.06397
0.712906	0.034192		D'Agostino & Pearson test
0.611701	1.04572		K2	145.6	82.86
0.145377	8.55052		P value	<0.0001	<0.0001
1.39747	1.28323		Passed normality test (alpha=0.05)?	No	No
1.25486	0.446653		P value summary	****	****
25.2157	0.642301
0.164923	0.20035		Shapiro-Wilk test
0.796567	6.17412		W	0.332	0.4897
0.270983	0.057533		P value	<0.0001	<0.0001
0.275112	0.070479		Passed normality test (alpha=0.05)?	No	No
0.645716	0.299567		P value summary	****	****
2.82499	0.121743
1.71796	2.12876		Kolmogorov-Smirnov test
0.269321	1.10586		KS distance	0.3365	0.3088
1.36508	0		P value	<0.0001	<0.0001
0.482699	1.11632		Passed normality test (alpha=0.05)?	No	No
0.555104	0.840801		P value summary	****	****
1.35657	0
10.7185	0.185669		Number of values	80	63
0.465433	0.030041
1.68717	0.640127
0.773258	0.025197		Table Analyzed	Data 1
0.203948	0
4.0355	0.176935		Column B	Deep ulcer
0.287045	0.057921		vs.	vs.
2.36021	0.078991		Column A	No deep ulcer
0	1.10904
0.520358	1.32989		Mann Whitney test
1.04529	1.0663		P value	0.0006
1.74623	0.282205		Exact or approximate P value?	Exact
0.584188	0.152371		P value summary	***
0.912505	0.130428		Significantly different (P < 0.05)?	Yes
0.179812	1.04922		One- or two-tailed P value?	Two-tailed
0.117371	0.046137		Sum of ranks in column A,B	6599 , 3697
0.06252	0.379198		Mann-Whitney U	1681
0.240736	0.054607
1.1013	0.073539		Difference between medians
0.305128	4.54411		Median of column A	0.5799, n=80
1.16606	0.224193		Median of column B	0.2004, n=63
0.512709	0.028659		Difference: Actual	-0.3796
1.39762	0.051026		Difference: Hodges-Lehmann	-0.2494
0.025857	0.789742
1.641	0.690629
0.200038	1.39715
0.767145	0.429042
1.23894	0.026914
0.385805	0.149814
0.419617	0.097828
0.096452	1.08698
0.555612	0.228901
0.119788	0.437686
0.430651	0.136082
1.14469	0.022831
0.351857	0.102005
3.96445	0.23878
1.88437	0
0.233822
1.42372
0.438756
1.69064
2.50866
0.115381
0.887437
0.148811
1.69847
0.989574
0.575657
0.232816
0.536341
2.30896
0.061735
0.905534
1.91275
Fig1d
GSE109142
Mild-PUCAI	Moderate-PUCAI	Severe-PUCAI			Mild-PUCAI	Moderate-PUCAI	Severe-PUCAI
0.082851	0.59263	9.9977		Test for normal distribution
4.0299	0.78339	2.2992		Anderson-Darling test
0.24268	0.08308	0.20234		A2*	3.222	6.921	12.36
1.3791	0.56343	0.18378		P value	<0.0001	<0.0001	<0.0001
7.0549	4.9338	1.6185		Passed normality test (alpha=0.05)?	No	No	No
2.3622	0.65648	0.036698		P value summary	****	****	****
7.2206	0.063905	0.3491
16.8774	2.2947	0.10671		D'Agostino & Pearson test
1.5306	4.2859	1.5222		K2	33.82	44.44	69.71
2.8038	7.2498	0.076692		P value	<0.0001	<0.0001	<0.0001
6.6371	12.0248	0.15243		Passed normality test (alpha=0.05)?	No	No	No
4.1278	1.4232	0.022394		P value summary	****	****	****
1.4156	4.5058	0.14707
3.0426	6.7321	4.4531		Shapiro-Wilk test
0.056236	0.11158	0.2173		W	0.776	0.748	0.5314
18.0659	1.1348	0.038166		P value	<0.0001	<0.0001	<0.0001
6.4155	3.5381	0.40027		Passed normality test (alpha=0.05)?	No	No	No
0.36821	13.4956	0.2216		P value summary	****	****	****
2.8459	0.97111	0.13612
3.9401	1.7035	0.31213		Kolmogorov-Smirnov test
1.9004	2.8718	4.544		KS distance	0.1866	0.2167	0.3293
0.49005	3.0688	0.96746		P value	<0.0001	<0.0001	<0.0001
2.1837	2.1826	0.37446		Passed normality test (alpha=0.05)?	No	No	No
7.1561	0.90979	0.16511		P value summary	****	****	****
0.95482	0.33132	0.087038
2.418	3.0589	0.041116		Number of values	54	83	69
3.7353	0.67712	0.044818
0.18989	2.2111	4.3943
13.2171	0.38151	0.58446		Table Analyzed	Data 1
3.8879	0.93057	0.80367
0.74766	1.2042	0.24196		Kruskal-Wallis test
7.193	0.15818	0.054651		P value	<0.0001
0.37689	0.15166	1.1313		Exact or approximate P value?	Approximate
0.38315	8.1169	0.84421		P value summary	****
4.163	0.35308	0.37484		Do the medians vary signif. (P < 0.05)?	Yes
0.25275	3.3371	0.021915		Number of groups	3
1.4455	0.88452	0.26456		Kruskal-Wallis statistic	27.69
5.761	0.35768	5.7595
6.9992	5.9053	0.074552		Data summary
2.1069	0.31773	0.38155		Number of treatments (columns)	3
1.6761	0.081328	0.018383		Number of values (total)	206
0.61677	5.739	0.12721
0.083735	7.9862	0.34629
0.30373	0.73415	0.20168		Number of families	1
7.2086	0.18886	0.11254		Number of comparisons per family	3
0.01	0.59415	0.221		Alpha	0.05
1.6244	1.296	6.4252
0.27677	7.9456	1.7672		Dunn's multiple comparisons test	Mean rank diff.	Significant?	Summary	Adjusted P Value
0.4895	3.3174	0.79185		Mild-PUCAI vs. Moderate-PUCAI	21.09	No	ns	0.1291	A-B
6.8614	3.6749	3.2661		Mild-PUCAI vs. Severe-PUCAI	55.52	Yes	****	<0.0001	A-C
6.4123	0.13126	0.097045		Moderate-PUCAI vs. Severe-PUCAI	34.43	Yes	**	0.0012	B-C
2.4152	0.10335	0.50706
1.5919	1.8873	2.0593		Test details	Mean rank 1	Mean rank 2	Mean rank diff.	n1	n2
3.8484	6.0093	15.4039		Mild-PUCAI vs. Moderate-PUCAI	130.6	109.5	21.09	54	83
	0.43255	6.1086		Mild-PUCAI vs. Severe-PUCAI	130.6	75.07	55.52	54	69
	0.30654	0.19577		Moderate-PUCAI vs. Severe-PUCAI	109.5	75.07	34.43	83	69
	4.1551	0.39348
	0.3384	9.918
	0.023222	0.42109
	2.5235	0.11721
	0.013514	0.22498
	0.24381	0.17702
	0.75884	0.18449
	0.41185	0.63767
	0.38805	0.66931
	2.5441	0.015671
	1.3216	0.086735
	1.7395	0.068118
	4.0132	0.22944
	0.10936
	0.61515
	0.78097
	0.11264
	7.6525
	0.48452
	1.5616
	0.24364
	1.6618
	0.041654
	0.66651
	1.0857
	1.896
	0.19054
Fig1e
OTOP2	pucai
0.082851	10			pucai	OTOP2
4.0299	10		Test for normal distribution
0.24268	10		Anderson-Darling test
1.3791	15		A2*	2.104	19.6
7.0549	15		P value	<0.0001	<0.0001
2.3622	15		Passed normality test (alpha=0.05)?	No	No
7.2206	15		P value summary	****	****
16.8774	15
1.5306	15		D'Agostino & Pearson test
2.8038	15		K2	42.02	116.3
6.6371	15		P value	<0.0001	<0.0001
4.1278	15		Passed normality test (alpha=0.05)?	No	No
1.4156	20		P value summary	****	****
3.0426	20
0.056236	20		Shapiro-Wilk test
18.0659	20		W	0.9628	0.7022
6.4155	20		P value	<0.0001	<0.0001
0.36821	20		Passed normality test (alpha=0.05)?	No	No
2.8459	20		P value summary	****	****
3.9401	20
1.9004	25		Kolmogorov-Smirnov test
0.49005	25		KS distance	0.1071	0.2413
2.1837	25		P value	<0.0001	<0.0001
7.1561	25		Passed normality test (alpha=0.05)?	No	No
0.95482	25		P value summary	****	****
2.418	25
3.7353	25		Number of values	206	206
0.18989	25
13.2171	25			OTOP2 vs. pucai
3.8879	25		Spearman r
0.74766	25		r	-0.3774
7.193	25		95% confidence interval	-0.4920 to -0.2500
0.37689	25
0.38315	25		P value
4.163	25		P (two-tailed)	<0.0001
0.25275	25		P value summary	****
1.4455	25		Exact or approximate P value?	Approximate
5.761	30		Significant? (alpha = 0.05)	Yes
6.9992	30
2.1069	30		Number of XY Pairs	206
1.6761	30
0.61677	30
0.083735	30
0.30373	30
7.2086	30
0.01	30
1.6244	30
0.27677	30
0.4895	30
6.8614	30
6.4123	30
2.4152	30
1.5919	30
3.8484	30
0.59263	35
0.78339	35
0.08308	35
0.56343	35
4.9338	35
0.65648	35
0.063905	35
2.2947	40
4.2859	40
7.2498	40
12.0248	40
1.4232	40
4.5058	40
6.7321	40
0.11158	40
1.1348	40
3.5381	40
13.4956	40
0.97111	40
1.7035	40
2.8718	40
3.0688	40
2.1826	45
0.90979	45
0.33132	45
3.0589	45
0.67712	45
2.2111	45
0.38151	45
0.93057	45
1.2042	45
0.15818	45
0.15166	45
8.1169	45
0.35308	45
3.3371	45
0.88452	45
0.35768	45
5.9053	50
0.31773	50
0.081328	50
5.739	50
7.9862	50
0.73415	50
0.18886	50
0.59415	50
1.296	50
7.9456	50
3.3174	50
3.6749	50
0.13126	50
0.10335	50
1.8873	50
6.0093	50
0.43255	50
0.30654	50
4.1551	50
0.3384	55
0.023222	55
2.5235	55
0.013514	55
0.24381	55
0.75884	55
0.41185	55
0.38805	55
2.5441	55
1.3216	55
1.7395	55
4.0132	55
0.10936	55
0.61515	55
0.78097	55
0.11264	60
7.6525	60
0.48452	60
1.5616	60
0.24364	60
1.6618	60
0.041654	60
0.66651	60
1.0857	60
1.896	60
0.19054	60
9.9977	65
2.2992	65
0.20234	65
0.18378	65
1.6185	65
0.036698	65
0.3491	65
0.10671	65
1.5222	65
0.076692	65
0.15243	65
0.022394	65
0.14707	65
4.4531	65
0.2173	65
0.038166	65
0.40027	65
0.2216	65
0.13612	65
0.31213	65
4.544	65
0.96746	70
0.37446	70
0.16511	70
0.087038	70
0.041116	70
0.044818	70
4.3943	70
0.58446	70
0.80367	70
0.24196	70
0.054651	70
1.1313	70
0.84421	70
0.37484	70
0.021915	70
0.26456	70
5.7595	70
0.074552	70
0.38155	75
0.018383	75
0.12721	75
0.34629	75
0.20168	75
0.11254	75
0.221	75
6.4252	75
1.7672	75
0.79185	75
3.2661	75
0.097045	75
0.50706	80
2.0593	80
15.4039	80
6.1086	80
0.19577	80
0.39348	80
9.918	80
0.42109	80
0.11721	85
0.22498	85
0.17702	85
0.18449	85
0.63767	85
0.66931	85
0.015671	85
0.086735	85
0.068118	85
0.22944	85

## Sheet: Fig2
Fig2b							Fig2c
CD		UC					Treatment time (day)	Relative mRNAs levels (Otop2 mRNAs/Actb)
Uninflamed	Inflamed	Uninflamed	Inflamed				0	0.031	0.07	0.053	0.701	0.452	0.221	0.346	1.696	0.949	3.289	0.089	2.843	3.147	0.112
7	7	9	4				1	0.489	0.234	0.972	0.329	0.205
13	3	12	2				3	0.627	0.138	0.369	0.262	0.142	0.17	1.626	0.047	0.446
11	6	14	9				7	1.493	0.112	0.099	0.386	0.87	0.436	0.076	0.319	0.254
15	12	8	4				14	0.126	1.671	0.382	0.322	0.086	0.174	0.138	0.498	0.245	0.268
11	5	6	7				21	1.726	1.919	0.773	0.757	0.408	0.491
	Uninflamed	Inflamed	Uninflamed	Inflamed
Test for normal distribution
Anderson-Darling test
A2*	N too small	N too small	N too small	N too small
P value
Passed normality test (alpha=0.05)?
P value summary
D'Agostino & Pearson test
K2	N too small	N too small	N too small	N too small
P value
Passed normality test (alpha=0.05)?
P value summary
Shapiro-Wilk test
W	0.9556	0.9245	0.9674	0.9386
P value	0.7773	0.5597	0.8584	0.6557
Passed normality test (alpha=0.05)?	Yes	Yes	Yes	Yes
P value summary	ns	ns	ns	ns
Kolmogorov-Smirnov test
KS distance	0.2464	0.2526	0.1989	0.2673
P value	>0.1000	>0.1000	>0.1000	>0.1000
Passed normality test (alpha=0.05)?	Yes	Yes	Yes	Yes
P value summary	ns	ns	ns	ns
Number of values	5	5	5	5
Table Analyzed	CD		Table Analyzed	UC
Column B	Inflamed		Column D	Inflamed
vs.	vs.		vs.	vs.
Column A	Uninflamed		Column C	Uninflamed
Unpaired t test			Unpaired t test
P value	0.0436		P value	0.0411
P value summary	*		P value summary	*
Significantly different (P < 0.05)?	Yes		Significantly different (P < 0.05)?	Yes
One- or two-tailed P value?	Two-tailed		One- or two-tailed P value?	Two-tailed
t, df	t=2.394, df=8		t, df	t=2.431, df=8
How big is the difference?			How big is the difference?
Mean of column A	11.4		Mean of column C	9.8
Mean of column B	6.6		Mean of column D	5.2
Difference between means (B - A) ± SEM	-4.800 ± 2.005		Difference between means (D - C) ± SEM	-4.600 ± 1.892
95% confidence interval	-9.424 to -0.1765		95% confidence interval	-8.963 to -0.2368
R squared (eta squared)	0.4174		R squared (eta squared)	0.4249
F test to compare variances			F test to compare variances
F, DFn, Dfd	1.284, 4, 4		F, DFn, Dfd	1.325, 4, 4
P value	0.8144		P value	0.7919
P value summary	ns		P value summary	ns
Significantly different (P < 0.05)?	No		Significantly different (P < 0.05)?	No
Data analyzed			Data analyzed
Sample size, column A	5		Sample size, column C	5
Sample size, column B	5		Sample size, column D	5

## Sheet: Fig3
Fig3b						Fig3c
No. OTOP2+Lysozyme+ Cells per field						Time after LPS treatment (h)	Relative mRNAs levels (Otop2 mRNAs/Actb)
Uninflamed	Inflamed					0	0.035	0.036	1.266	4.496	0.148	0.468	1.291	1.868	0.37	0.085	0.862	1.119
25	10					3	0.104	0.06	0.008	0.019	0.454	0.248	0.736	0.604	0.057	0.976
19	9					6	0.177	0.123	0.02	0.032	1.276	0.772	0.071	0.185	0.261
13	8					18	0.26	0.044	0.074	0.978	0.441	0.811	0.157	0.32
12	3					24	0.358	0.13	0.691	1.047	0.173	0.141	0.185	0.091
						48	0.13	0.052	0.121	1.248	0.302	0.045	0.27	0.17	0.156	0.359
	Uninflamed	Inflamed
Test for normal distribution
Anderson-Darling test
A2*	N too small	N too small
P value
Passed normality test (alpha=0.05)?
P value summary
D'Agostino & Pearson test
K2	N too small	N too small
P value
Passed normality test (alpha=0.05)?
P value summary
Shapiro-Wilk test
W	0.9072	0.8542
P value	0.4675	0.2401
Passed normality test (alpha=0.05)?	Yes	Yes
P value summary	ns	ns
Kolmogorov-Smirnov test
KS distance	N too small	N too small
P value
Passed normality test (alpha=0.05)?
P value summary
Number of values	4	4
Table Analyzed	Data 1
Column B	Inflamed
vs.	vs.
Column A	Uninflamed
Unpaired t test
P value	0.0281
P value summary	*
Significantly different (P < 0.05)?	Yes
One- or two-tailed P value?	Two-tailed
t, df	t=2.878, df=6
How big is the difference?
Mean of column A	17.25
Mean of column B	7.5
Difference between means (B - A) ± SEM	-9.750 ± 3.388
95% confidence interval	-18.04 to -1.460
R squared (eta squared)	0.5799
F test to compare variances
F, DFn, Dfd	3.750, 3, 3
P value	0.3064
P value summary	ns
Significantly different (P < 0.05)?	No
Data analyzed
Sample size, column A	4
Sample size, column B	4

## Sheet: Fig4
Fig4a										Fig4b										Fig4c							Fig4d
Body weight (g)										Spleen weight (g)										Intestinal length (cm)							Histological Score
Wt	Otop2+/-	Otop2-/-								Wt	Otop2+/-	Otop2-/-															Pro SI		Mid SI		Dis SI		Colon
18.2	16.5	13								0.08	0.08	0.11								Wt	Otop2-/-	Wt	Otop2-/-				Wt	Otop2-/-	Wt	Otop2-/-	Wt	Otop2-/-	Wt	Otop2-/-
18	15.1	12.1								0.07	0.09	0.14								43	38	6.8	5.3				0.95	1.49	0.99	1.81	1.32	2.06	0.83	2.75
17.2	17.6	13								0.11	0.13	0.17								40.8	39	6.2	5.4				0.91	1.65	0.84	1.98	0.95	1.85	1.13	2.79
17.7	16.7	12.1								0.12	0.09	0.13								44	36.8	5.8	5.3				1.18	2.15	1.15	2.04	1.25	1.98	1.11	3.06
17.6	15.2	14.6								0.07	0.11	0.15								40.1	37.5	6	5.1				0.8	2.54	1.39	2.24	1.15	2.58	0.94	2.41
17.4										0.09										38.6	40	5.6	6
																				39.2		6.2
																												Wt	Otop2-/-	Wt	Otop2-/-	Wt	Otop2-/-	Wt	Otop2-/-
	Wt	Otop2+/-	Otop2-/-								Wt	Otop2+/-	Otop2-/-								Wt	Otop2-/-	Wt	Otop2-/-			Test for normal distribution
Test for normal distribution										Test for normal distribution										Test for normal distribution							Anderson-Darling test
Anderson-Darling test										Anderson-Darling test										Anderson-Darling test							A2*	N too small	N too small	N too small	N too small	N too small	N too small	N too small	N too small
A2*	N too small	N too small	N too small							A2*	N too small	N too small	N too small							A2*	N too small	N too small	N too small	N too small			P value
P value										P value										P value							Passed normality test (alpha=0.05)?
Passed normality test (alpha=0.05)?										Passed normality test (alpha=0.05)?										Passed normality test (alpha=0.05)?							P value summary
P value summary										P value summary										P value summary
																											D'Agostino & Pearson test
D'Agostino & Pearson test										D'Agostino & Pearson test										D'Agostino & Pearson test							K2	N too small	N too small	N too small	N too small	N too small	N too small	N too small	N too small
K2	N too small	N too small	N too small							K2	N too small	N too small	N too small							K2	N too small	N too small	N too small	N too small			P value
P value										P value										P value							Passed normality test (alpha=0.05)?
Passed normality test (alpha=0.05)?										Passed normality test (alpha=0.05)?										Passed normality test (alpha=0.05)?							P value summary
P value summary										P value summary										P value summary
																											Shapiro-Wilk test
Shapiro-Wilk test										Shapiro-Wilk test										Shapiro-Wilk test							W	0.9363	0.9394	0.9858	0.9879	0.9449	0.8621	0.8942	0.9638
W	0.9774	0.9084	0.8461							W	0.8904	0.9053	0.9993							W	0.9269	0.9752	0.945	0.8275			P value	0.6322	0.6507	0.9348	0.9465	0.6847	0.2677	0.4027	0.8026
P value	0.9379	0.4581	0.1825							P value	0.3204	0.4399	0.9998							P value	0.5561	0.9075	0.6997	0.1332			Passed normality test (alpha=0.05)?	Yes	Yes	Yes	Yes	Yes	Yes	Yes	Yes
Passed normality test (alpha=0.05)?	Yes	Yes	Yes							Passed normality test (alpha=0.05)?	Yes	Yes	Yes							Passed normality test (alpha=0.05)?	Yes	Yes	Yes	Yes			P value summary	ns	ns	ns	ns	ns	ns	ns	ns
P value summary	ns	ns	ns							P value summary	ns	ns	ns							P value summary	ns	ns	ns	ns
																											Kolmogorov-Smirnov test
Kolmogorov-Smirnov test										Kolmogorov-Smirnov test										Kolmogorov-Smirnov test							KS distance	N too small	N too small	N too small	N too small	N too small	N too small	N too small	N too small
KS distance	0.1488	0.2317	0.2844							KS distance	0.1832	0.2915	0.1274							KS distance	0.1946	0.1817	0.2381	0.3233			P value
P value	>0.1000	>0.1000	>0.1000							P value	>0.1000	>0.1000	>0.1000							P value	>0.1000	>0.1000	>0.1000	0.0952			Passed normality test (alpha=0.05)?
Passed normality test (alpha=0.05)?	Yes	Yes	Yes							Passed normality test (alpha=0.05)?	Yes	Yes	Yes							Passed normality test (alpha=0.05)?	Yes	Yes	Yes	Yes			P value summary
P value summary	ns	ns	ns							P value summary	ns	ns	ns							P value summary	ns	ns	ns	ns
																											Number of values	4	4	4	4	4	4	4	4
Number of values	6	5	5							Number of values	6	5	5							Number of values	6	5	6	5
Table Analyzed	Data 1									Table Analyzed	Data 1									Table Analyzed	Data 1		Table Analyzed	Data 1			Table Analyzed	Data 1		Table Analyzed	Data 1		Table Analyzed	Data 1		Table Analyzed	Data 1
Data sets analyzed	A-C									Data sets analyzed	A-C
																				Column B	Otop2-/-		Column D	Otop2-/-			Column B	Otop2-/-		Column D	Otop2-/-		Column F	Otop2-/-		Column H	Otop2-/-
ANOVA summary										ANOVA summary										vs.	vs.		vs.	vs.			vs.	vs.		vs.	vs.		vs.	vs.		vs.	vs.
F	43.33									F	8.265									Column A	Wt		Column C	Wt			Column A	Wt		Column C	Wt		Column E	Wt		Column G	Wt
P value	<0.0001									P value	0.0048
P value summary	****									P value summary	**									Unpaired t test			Unpaired t test				Unpaired t test			Unpaired t test			Unpaired t test			Unpaired t test
Significant diff. among means (P < 0.05)?	Yes									Significant diff. among means (P < 0.05)?	Yes									P value	0.0358		P value	0.0169			P value	0.0076		P value	0.0008		P value	0.0018		P value	<0.0001
R square	0.8696									R square	0.5598									P value summary	*		P value summary	*			P value summary	**		P value summary	***		P value summary	**		P value summary	****
																				Significantly different (P < 0.05)?	Yes		Significantly different (P < 0.05)?	Yes			Significantly different (P < 0.05)?	Yes		Significantly different (P < 0.05)?	Yes		Significantly different (P < 0.05)?	Yes		Significantly different (P < 0.05)?	Yes
Brown-Forsythe test										Brown-Forsythe test										One- or two-tailed P value?	Two-tailed		One- or two-tailed P value?	Two-tailed			One- or two-tailed P value?	Two-tailed		One- or two-tailed P value?	Two-tailed		One- or two-tailed P value?	Two-tailed		One- or two-tailed P value?	Two-tailed
F (DFn, DFd)	1.406 (2, 13)									F (DFn, DFd)	0.05259 (2, 13)									t, df	t=2.467, df=9		t, df	t=2.923, df=9			t, df	t=3.948, df=6		t, df	t=6.278, df=6		t, df	t=5.301, df=6		t, df	t=11.57, df=6
P value	0.28									P value	0.949
P value summary	ns									P value summary	ns									How big is the difference?			How big is the difference?				How big is the difference?			How big is the difference?			How big is the difference?			How big is the difference?
Are SDs significantly different (P < 0.05)?	No									Are SDs significantly different (P < 0.05)?	No									Mean of column A	40.95		Mean of column C	6.1			Mean of column A	0.96		Mean of column C	1.093		Mean of column E	1.168		Mean of column G	1.003
																				Mean of column B	38.26		Mean of column D	5.42			Mean of column B	1.958		Mean of column D	2.018		Mean of column F	2.118		Mean of column H	2.753
Bartlett's test										Bartlett's test										Difference between means (B - A) ± SEM	-2.690 ± 1.090		Difference between means (D - C) ± SEM	-0.6800 ± 0.2326			Difference between means (B - A) ± SEM	0.9975 ± 0.2527		Difference between means (D - C) ± SEM	0.9250 ± 0.1474		Difference between means (F - E) ± SEM	0.9500 ± 0.1792		Difference between means (H - G) ± SEM	1.750 ± 0.1513
Bartlett's statistic (corrected)	4.538									Bartlett's statistic (corrected)	0.04572									95% confidence interval	-5.157 to -0.2232		95% confidence interval	-1.206 to -0.1538			95% confidence interval	0.3793 to 1.616		95% confidence interval	0.5644 to 1.286		95% confidence interval	0.5115 to 1.388		95% confidence interval	1.380 to 2.120
P value	0.1034									P value	0.9774									R squared (eta squared)	0.4034		R squared (eta squared)	0.4871			R squared (eta squared)	0.722		R squared (eta squared)	0.8679		R squared (eta squared)	0.8241		R squared (eta squared)	0.9571
P value summary	ns									P value summary	ns
Are SDs significantly different (P < 0.05)?	No									Are SDs significantly different (P < 0.05)?	No									F test to compare variances			F test to compare variances				F test to compare variances			F test to compare variances			F test to compare variances			F test to compare variances
																				F, DFn, Dfd	2.876, 5, 4		F, DFn, Dfd	1.470, 5, 4			F, DFn, Dfd	9.001, 3, 3		F, DFn, Dfd	1.758, 3, 3		F, DFn, Dfd	3.961, 3, 3		F, DFn, Dfd	3.469, 3, 3
ANOVA table	SS	DF	MS	F (DFn, DFd)	P value					ANOVA table	SS	DF	MS	F (DFn, DFd)	P value					P value	0.328		P value	0.7304			P value	0.1041		P value	0.6546		P value	0.288		P value	0.3342
Treatment (between columns)	62.45	2	31.23	F (2, 13) = 43.33	P<0.0001					Treatment (between columns)	0.007375	2	0.003688	F (2, 13) = 8.265	P=0.0048					P value summary	ns		P value summary	ns			P value summary	ns		P value summary	ns		P value summary	ns		P value summary	ns
Residual (within columns)	9.368	13	0.7206							Residual (within columns)	0.0058	13	0.0004462							Significantly different (P < 0.05)?	No		Significantly different (P < 0.05)?	No			Significantly different (P < 0.05)?	No		Significantly different (P < 0.05)?	No		Significantly different (P < 0.05)?	No		Significantly different (P < 0.05)?	No
Total	71.82	15								Total	0.01318	15
																				Data analyzed			Data analyzed				Data analyzed			Data analyzed			Data analyzed			Data analyzed
Data summary										Data summary										Sample size, column A	6		Sample size, column C	6			Sample size, column A	4		Sample size, column C	4		Sample size, column E	4		Sample size, column G	4
Number of treatments (columns)	3									Number of treatments (columns)	3									Sample size, column B	5		Sample size, column D	5			Sample size, column B	4		Sample size, column D	4		Sample size, column F	4		Sample size, column H	4
Number of values (total)	16									Number of values (total)	16
Number of families	1									Number of families	1
Number of comparisons per family	3									Number of comparisons per family	3
Alpha	0.05									Alpha	0.05
Tukey's multiple comparisons test	Mean Diff.	95.00% CI of diff.	Significant?	Summary	Adjusted P Value					Tukey's multiple comparisons test	Mean Diff.	95.00% CI of diff.	Significant?	Summary	Adjusted P Value
Wt vs. Otop2+/-	1.463	0.1060 to 2.821	Yes	*	0.0343	A-B				Wt vs. Otop2+/-	-0.01	-0.04377 to 0.02377	No	ns	0.7203	A-B
Wt vs. Otop2-/-	4.723	3.366 to 6.081	Yes	****	<0.0001	A-C				Wt vs. Otop2-/-	-0.05	-0.08377 to -0.01623	Yes	**	0.0048	A-C
Otop2+/- vs. Otop2-/-	3.26	1.842 to 4.678	Yes	***	0.0001	B-C				Otop2+/- vs. Otop2-/-	-0.04	-0.07527 to -0.004727	Yes	*	0.0261	B-C
Test details	Mean 1	Mean 2	Mean Diff.	SE of diff.	n1	n2	q	DF		Test details	Mean 1	Mean 2	Mean Diff.	SE of diff.	n1	n2	q	DF
Wt vs. Otop2+/-	17.68	16.22	1.463	0.514	6	5	4.026	13		Wt vs. Otop2+/-	0.09	0.1	-0.01	0.01279	6	5	1.106	13
Wt vs. Otop2-/-	17.68	12.96	4.723	0.514	6	5	12.99	13		Wt vs. Otop2-/-	0.09	0.14	-0.05	0.01279	6	5	5.528	13
Otop2+/- vs. Otop2-/-	16.22	12.96	3.26	0.5369	5	5	8.587	13		Otop2+/- vs. Otop2-/-	0.1	0.14	-0.04	0.01336	5	5	4.235	13

## Sheet: Fig5
Bacterial area per field (%)
Wt	Otop2-/-
7.6	12.6
4.1	22.4
5.4	15.6
	Wt	Otop2-/-
Test for normal distribution
Anderson-Darling test
A2*	N too small	N too small
P value
Passed normality test (alpha=0.05)?
P value summary
D'Agostino & Pearson test
K2	N too small	N too small
P value
Passed normality test (alpha=0.05)?
P value summary
Shapiro-Wilk test
W	0.9784	0.9523
P value	0.7185	0.5794
Passed normality test (alpha=0.05)?	Yes	Yes
P value summary	ns	ns
Kolmogorov-Smirnov test
KS distance	N too small	N too small
P value
Passed normality test (alpha=0.05)?
P value summary
Number of values	3	3
Table Analyzed	Data 1
Column B	Otop2-/-
vs.	vs.
Column A	Wt
Unpaired t test
P value	0.0221
P value summary	*
Significantly different (P < 0.05)?	Yes
One- or two-tailed P value?	Two-tailed
t, df	t=3.633, df=4
How big is the difference?
Mean of column A	5.7
Mean of column B	16.87
Difference between means (B - A) ± SEM	11.17 ± 3.074
95% confidence interval	2.633 to 19.70
R squared (eta squared)	0.7674
F test to compare variances
F, DFn, Dfd	8.055, 2, 2
P value	0.2209
P value summary	ns
Significantly different (P < 0.05)?	No
Data analyzed
Sample size, column A	3
Sample size, column B	3

## Sheet: Fig6
Fig6a							Fig6b																Fig6d
Faecal pH values				Wt	Otop2-/-		Pro SI		Mid SI		Dis SI		Colon										lyso-pHluorin puncta intensity per cell （folds changes）
Wt	Otop2-/-		Test for normal distribution				Wt	Otop2-/-	Wt	Otop2-/-	Wt	Otop2-/-	Wt	Otop2-/-									pH6.5		pH7.4		pH8.5
7.2	7		Anderson-Darling test				0.93	5.44	0.04	8.45	0.76	13	10.7	15.2									Control	Otop2	Control	Otop2	Control	Otop2
7.8	7.3		A2*	0.3831	0.3995		0.26	6.12	0.24	5.7	1.28	10	9.8	20.85									1.00614	0.588957	1.06061	0.892256	1.07575	0.470641
7.6	7.6		P value	0.3665	0.2745		0.65	4.72	0.16	8.6	1.92	10.9	6.4	17.4									0.932515	0.907975	0.993266	0.505051	0.963693	0.627521
7.5	7.5		Passed normality test (alpha=0.05)?	Yes	Yes		0.23	7.24	0.12	9.8	0.8	9.75	9.2	18.05									1.03068	0.785276	1.16162	0.606061	1.21022	0.672344
7.6	7.1		P value summary	ns	ns		0.19	4.32	0.3	10.7	1.36	8.7	7.7	14.6									1.10429	0.564417	1.14478	0.673401	1.09816	0.694756
7.7	7.4																						1.10429	0.809816	1.0101	0.791246	0.874048	0.717167
7.4	7.6		D'Agostino & Pearson test					Wt	Otop2-/-	Wt	Otop2-/-	Wt	Otop2-/-	Wt	Otop2-/-								1.00614	0.858896	0.892256	0.808081	0.91887	0.649933
7.6	7.5		K2	0.441	1.289		Test for normal distribution																0.932515	0.662577	0.925926	0.690236	1.03093	0.537875
7.6			P value	0.8021	0.525		Anderson-Darling test																0.883436	0.711656	0.808081	0.841751	0.829225	0.627521
7.6			Passed normality test (alpha=0.05)?	Yes	Yes		A2*	N too small	N too small	N too small	N too small	N too small	N too small	N too small	N too small
7.7			P value summary	ns	ns		P value																	Control	Otop2	Control	Otop2	Control	Otop2
7.4							Passed normality test (alpha=0.05)?																Test for normal distribution
7.1			Shapiro-Wilk test				P value summary																Anderson-Darling test
8.2			W	0.9664	0.8893																		A2*	0.2987	0.1944	0.1619	0.2142	0.1503	0.3871
7.9			P value	0.6278	0.2303		D'Agostino & Pearson test																P value	0.5046	0.8367	0.9114	0.7712	0.9338	0.2965
7.5			Passed normality test (alpha=0.05)?	Yes	Yes		K2	N too small	N too small	N too small	N too small	N too small	N too small	N too small	N too small								Passed normality test (alpha=0.05)?	Yes	Yes	Yes	Yes	Yes	Yes
8			P value summary	ns	ns		P value																P value summary	ns	ns	ns	ns	ns	ns
7.5							Passed normality test (alpha=0.05)?
7.7			Kolmogorov-Smirnov test				P value summary																D'Agostino & Pearson test
7.2			KS distance	0.1431	0.2106																		K2	0.5771	1.078	0.2654	0.5394	0.279	2.145
7.5			P value	>0.1000	>0.1000		Shapiro-Wilk test																P value	0.7493	0.5833	0.8757	0.7636	0.8698	0.3421
8			Passed normality test (alpha=0.05)?	Yes	Yes		W	0.8329	0.9627	0.9862	0.9331	0.9112	0.9401	0.965	0.9437								Passed normality test (alpha=0.05)?	Yes	Yes	Yes	Yes	Yes	Yes
			P value summary	ns	ns		P value	0.1463	0.8268	0.9648	0.6177	0.4748	0.6666	0.8426	0.692								P value summary	ns	ns	ns	ns	ns	ns
							Passed normality test (alpha=0.05)?	Yes	Yes	Yes	Yes	Yes	Yes	Yes	Yes
			Number of values	22	8		P value summary	ns	ns	ns	ns	ns	ns	ns	ns								Shapiro-Wilk test
																							W	0.9257	0.9531	0.9666	0.9584	0.9756	0.907
							Kolmogorov-Smirnov test																P value	0.4779	0.742	0.87	0.7951	0.9377	0.3335
			Table Analyzed	Data 1			KS distance	0.3227	0.1674	0.1484	0.2578	0.2142	0.2143	0.2014	0.1912								Passed normality test (alpha=0.05)?	Yes	Yes	Yes	Yes	Yes	Yes
							P value	0.0969	>0.1000	>0.1000	>0.1000	>0.1000	>0.1000	>0.1000	>0.1000								P value summary	ns	ns	ns	ns	ns	ns
			Column B	Otop2-/-			Passed normality test (alpha=0.05)?	Yes	Yes	Yes	Yes	Yes	Yes	Yes	Yes
			vs.	vs.			P value summary	ns	ns	ns	ns	ns	ns	ns	ns								Kolmogorov-Smirnov test
			Column A	Wt																			KS distance	0.1738	0.1526	0.1323	0.1914	0.1133	0.2635
							Number of values	5	5	5	5	5	5	5	5								P value	>0.1000	>0.1000	>0.1000	>0.1000	>0.1000	>0.1000
			Unpaired t test																				Passed normality test (alpha=0.05)?	Yes	Yes	Yes	Yes	Yes	Yes
			P value	0.0409																			P value summary	ns	ns	ns	ns	ns	ns
			P value summary	*			Table Analyzed				Table Analyzed				Table Analyzed				Table Analyzed
			Significantly different (P < 0.05)?	Yes																			Number of values	8	8	8	8	8	8
			One- or two-tailed P value?	Two-tailed			Column B	Otop2-/-			Column D	Otop2-/-			Column F	Otop2-/-			Column H	Otop2-/-
			t, df	t=2.143, df=28			vs.	vs.			vs.	vs.			vs.	vs.			vs.	vs.
							Column A	Wt			Column C	Wt			Column E	Wt			Column G	Wt			Table Analyzed	Data 1		Table Analyzed	Data 1		Table Analyzed	Data 1
			How big is the difference?
			Mean of column A	7.605			Unpaired t test with Welch's correction				Unpaired t test with Welch's correction				Unpaired t test with Welch's correction				Unpaired t test				Column B	Otop2		Column D	Otop2		Column F	Otop2
			Mean of column B	7.375			P value	0.0003			P value	0.0005			P value	<0.0001			P value	0.0002			vs.	vs.		vs.	vs.		vs.	vs.
			Difference between means (B - A) ± SEM	-0.2295 ± 0.1071			P value summary	***			P value summary	***			P value summary	****			P value summary	***			Column A	Control		Column C	Control		Column E	Control
			95% confidence interval	-0.4489 to -0.01014			Significantly different (P < 0.05)?	Yes			Significantly different (P < 0.05)?	Yes			Significantly different (P < 0.05)?	Yes			Significantly different (P < 0.05)?	Yes
			R squared (eta squared)	0.1409			One- or two-tailed P value?	Two-tailed			One- or two-tailed P value?	Two-tailed			One- or two-tailed P value?	Two-tailed			One- or two-tailed P value?	Two-tailed			Unpaired t test			Unpaired t test			Unpaired t test
							Welch-corrected t, df	t=9.487, df=4.623			Welch-corrected t, df	t=10.02, df=4.023			Welch-corrected t, df	t=12.27, df=4.684			t, df	t=6.256, df=8			P value	0.0002		P value	0.0007		P value	<0.0001
			F test to compare variances																				P value summary	***		P value summary	***		P value summary	****
			F, DFn, Dfd	1.436, 21, 7			How big is the difference?				How big is the difference?				How big is the difference?				How big is the difference?				Significantly different (P < 0.05)?	Yes		Significantly different (P < 0.05)?	Yes		Significantly different (P < 0.05)?	Yes
			P value	0.6506			Mean of column A	0.452			Mean of column C	0.172			Mean of column E	1.224			Mean of column G	8.76			One- or two-tailed P value?	Two-tailed		One- or two-tailed P value?	Two-tailed		One- or two-tailed P value?	Two-tailed
			P value summary	ns			Mean of column B	5.568			Mean of column D	8.65			Mean of column F	10.47			Mean of column H	17.22			t, df	t=5.013, df=14		t, df	t=4.324, df=14		t, df	t=6.999, df=14
			Significantly different (P < 0.05)?	No			Difference between means (B - A) ± SEM	5.116 ± 0.5392			Difference between means (D - C) ± SEM	8.478 ± 0.8459			Difference between means (F - E) ± SEM	9.246 ± 0.7536			Difference between means (H - G) ± SEM	8.460 ± 1.352
							95% confidence interval	3.695 to 6.537			95% confidence interval	6.135 to 10.82			95% confidence interval	7.269 to 11.22			95% confidence interval	5.342 to 11.58			How big is the difference?			How big is the difference?			How big is the difference?
			Data analyzed				R squared (eta squared)	0.9511			R squared (eta squared)	0.9615			R squared (eta squared)	0.9698			R squared (eta squared)	0.8303			Mean of column A	1		Mean of column C	0.9996		Mean of column E	1
			Sample size, column A	22																			Mean of column B	0.7362		Mean of column D	0.726		Mean of column F	0.6247
			Sample size, column B	8			F test to compare variances				F test to compare variances				F test to compare variances				F test to compare variances				Difference between means (B - A) ± SEM	-0.2638 ± 0.05262		Difference between means (D - C) ± SEM	-0.2736 ± 0.06326		Difference between means (F - E) ± SEM	-0.3754 ± 0.05364
							F, DFn, Dfd	12.77, 4, 4			F, DFn, Dfd	345.7, 4, 4			F, DFn, Dfd	11.61, 4, 4			F, DFn, Dfd	2.118, 4, 4			95% confidence interval	-0.3767 to -0.1509		95% confidence interval	-0.4093 to -0.1379		95% confidence interval	-0.4904 to -0.2604
							P value	0.0301			P value	<0.0001			P value	0.0358			P value	0.4853			R squared (eta squared)	0.6422		R squared (eta squared)	0.5719		R squared (eta squared)	0.7777
							P value summary	*			P value summary	****			P value summary	*			P value summary	ns
							Significantly different (P < 0.05)?	Yes			Significantly different (P < 0.05)?	Yes			Significantly different (P < 0.05)?	Yes			Significantly different (P < 0.05)?	No			F test to compare variances			F test to compare variances			F test to compare variances
																							F, DFn, Dfd	2.411, 7, 7		F, DFn, Dfd	1.138, 7, 7		F, DFn, Dfd	2.381, 7, 7
							Data analyzed				Data analyzed				Data analyzed				Data analyzed				P value	0.2685		P value	0.8691		P value	0.2751
							Sample size, column A	5			Sample size, column C	5			Sample size, column E	5			Sample size, column G	5			P value summary	ns		P value summary	ns		P value summary	ns
							Sample size, column B	5			Sample size, column D	5			Sample size, column F	5			Sample size, column H	5			Significantly different (P < 0.05)?	No		Significantly different (P < 0.05)?	No		Significantly different (P < 0.05)?	No
																							Data analyzed			Data analyzed			Data analyzed
																							Sample size, column A	8		Sample size, column C	8		Sample size, column E	8
																							Sample size, column B	8		Sample size, column D	8		Sample size, column F	8

## Sheet: Fig8
Fig8b	E-cadherin												Fig8c	WGA
Mean FluorescenceIntensity (MFI)														Mean FluorescenceIntensity (MFI)
Pro SI		Mid SI		Dis SI		Colon								Pro SI		Mid SI		Dis SI		Colon
Wt	Otop2-/-	Wt	Otop2-/-	Wt	Otop2-/-	Wt	Otop2-/-							Wt	Otop2-/-	Wt	Otop2-/-	Wt	Otop2-/-	Wt	Otop2-/-
70.68	34.035	64.318	44.377	60.161	35.146	61.489	46.289							3.7	2.1	12.5	6.8	19.4	10.4	32.3	21.5
80.298	41.815	67.593	54.283	69.035	34.357	59.673	39.504							4.8	1.7	14.6	7.7	18.5	12.3	28.9	19.4
77.351	38.992	71.171	49.904	62.053	37.393	64.431	40.906							2.9	3.2	16.1	8.9	16.2	13.2	36.5	15.6
	Wt	Otop2-/-	Wt	Otop2-/-	Wt	Otop2-/-	Wt	Otop2-/-							Wt	Otop2-/-	Wt	Otop2-/-	Wt	Otop2-/-	Wt	Otop2-/-
Test for normal distribution														Test for normal distribution
Anderson-Darling test														Anderson-Darling test
A2*	N too small	N too small	N too small	N too small	N too small	N too small	N too small	N too small						A2*	N too small	N too small	N too small	N too small	N too small	N too small	N too small	N too small
P value														P value
Passed normality test (alpha=0.05)?														Passed normality test (alpha=0.05)?
P value summary														P value summary
D'Agostino & Pearson test														D'Agostino & Pearson test
K2	N too small	N too small	N too small	N too small	N too small	N too small	N too small	N too small						K2	N too small	N too small	N too small	N too small	N too small	N too small	N too small	N too small
P value														P value
Passed normality test (alpha=0.05)?														Passed normality test (alpha=0.05)?
P value summary														P value summary
Shapiro-Wilk test														Shapiro-Wilk test
W	0.9524	0.9755	0.9993	0.9955	0.9012	0.9286	0.9817	0.8971						W	0.9918	0.9323	0.9908	0.9932	0.94	0.9592	0.9963	0.9731
P value	0.58	0.7	0.9513	0.8724	0.3892	0.4834	0.7407	0.3762						P value	0.8264	0.4974	0.8168	0.8428	0.5275	0.6116	0.8841	0.6852
Passed normality test (alpha=0.05)?	Yes	Yes	Yes	Yes	Yes	Yes	Yes	Yes						Passed normality test (alpha=0.05)?	Yes	Yes	Yes	Yes	Yes	Yes	Yes	Yes
P value summary	ns	ns	ns	ns	ns	ns	ns	ns						P value summary	ns	ns	ns	ns	ns	ns	ns	ns
Kolmogorov-Smirnov test														Kolmogorov-Smirnov test
KS distance	N too small	N too small	N too small	N too small	N too small	N too small	N too small	N too small						KS distance	N too small	N too small	N too small	N too small	N too small	N too small	N too small	N too small
P value														P value
Passed normality test (alpha=0.05)?														Passed normality test (alpha=0.05)?
P value summary														P value summary
Number of values	3	3	3	3	3	3	3	3						Number of values	3	3	3	3	3	3	3	3
Table Analyzed	Data 1		Table Analyzed	Data 1		Table Analyzed	Data 1		Table Analyzed	Data 1				Table Analyzed	Data 1		Table Analyzed	Data 1		Table Analyzed	Data 1		Table Analyzed	Data 1
Column B	Otop2-/-		Column D	Otop2-/-		Column F	Otop2-/-		Column H	Otop2-/-				Column B	Otop2-/-		Column D	Otop2-/-		Column F	Otop2-/-		Column H	Otop2-/-
vs.	vs.		vs.	vs.		vs.	vs.		vs.	vs.				vs.	vs.		vs.	vs.		vs.	vs.		vs.	vs.
Column A	Wt		Column C	Wt		Column E	Wt		Column G	Wt				Column A	Wt		Column C	Wt		Column E	Wt		Column G	Wt
Unpaired t test			Unpaired t test			Unpaired t test			Unpaired t test					Unpaired t test			Unpaired t test			Unpaired t test			Unpaired t test
P value	0.0005		P value	0.0064		P value	0.0006		P value	0.0014				P value	0.1078		P value	0.0055		P value	0.0086		P value	0.008
P value summary	***		P value summary	**		P value summary	***		P value summary	**				P value summary	ns		P value summary	**		P value summary	**		P value summary	**
Significantly different (P < 0.05)?	Yes		Significantly different (P < 0.05)?	Yes		Significantly different (P < 0.05)?	Yes		Significantly different (P < 0.05)?	Yes				Significantly different (P < 0.05)?	No		Significantly different (P < 0.05)?	Yes		Significantly different (P < 0.05)?	Yes		Significantly different (P < 0.05)?	Yes
One- or two-tailed P value?	Two-tailed		One- or two-tailed P value?	Two-tailed		One- or two-tailed P value?	Two-tailed		One- or two-tailed P value?	Two-tailed				One- or two-tailed P value?	Two-tailed		One- or two-tailed P value?	Two-tailed		One- or two-tailed P value?	Two-tailed		One- or two-tailed P value?	Two-tailed
t, df	t=10.39, df=4		t, df	t=5.218, df=4		t, df	t=9.874, df=4		t, df	t=7.885, df=4				t, df	t=2.065, df=4		t, df	t=5.462, df=4		t, df	t=4.813, df=4		t, df	t=4.913, df=4
How big is the difference?			How big is the difference?			How big is the difference?			How big is the difference?					How big is the difference?			How big is the difference?			How big is the difference?			How big is the difference?
Mean of column A	76.11		Mean of column C	67.69		Mean of column E	63.75		Mean of column G	61.86				Mean of column A	3.8		Mean of column C	14.4		Mean of column E	18.03		Mean of column G	32.57
Mean of column B	38.28		Mean of column D	49.52		Mean of column F	35.63		Mean of column H	42.23				Mean of column B	2.333		Mean of column D	7.8		Mean of column F	11.97		Mean of column H	18.83
Difference between means (B - A) ± SEM	-37.83 ± 3.642		Difference between means (D - C) ± SEM	-18.17 ± 3.483		Difference between means (F - E) ± SEM	-28.12 ± 2.848		Difference between means (H - G) ± SEM	-19.63 ± 2.490				Difference between means (B - A) ± SEM	-1.467 ± 0.7102		Difference between means (D - C) ± SEM	-6.600 ± 1.208		Difference between means (F - E) ± SEM	-6.067 ± 1.261		Difference between means (H - G) ± SEM	-13.73 ± 2.795
95% confidence interval	-47.94 to -27.72		95% confidence interval	-27.84 to -8.503		95% confidence interval	-36.02 to -20.21		95% confidence interval	-26.54 to -12.72				95% confidence interval	-3.439 to 0.5053		95% confidence interval	-9.955 to -3.245		95% confidence interval	-9.566 to -2.567		95% confidence interval	-21.49 to -5.973
R squared (eta squared)	0.9642		R squared (eta squared)	0.8719		R squared (eta squared)	0.9606		R squared (eta squared)	0.9396				R squared (eta squared)	0.516		R squared (eta squared)	0.8818		R squared (eta squared)	0.8527		R squared (eta squared)	0.8579
F test to compare variances			F test to compare variances			F test to compare variances			F test to compare variances					F test to compare variances			F test to compare variances			F test to compare variances			F test to compare variances
F, DFn, Dfd	1.565, 2, 2		F, DFn, Dfd	2.097, 2, 2		F, DFn, Dfd	8.804, 2, 2		F, DFn, Dfd	2.225, 2, 2				F, DFn, Dfd	1.508, 2, 2		F, DFn, Dfd	2.946, 2, 2		F, DFn, Dfd	1.333, 2, 2		F, DFn, Dfd	1.621, 2, 2
P value	0.7796		P value	0.6457		P value	0.204		P value	0.6201				P value	0.7974		P value	0.5068		P value	0.8573		P value	0.7632
P value summary	ns		P value summary	ns		P value summary	ns		P value summary	ns				P value summary	ns		P value summary	ns		P value summary	ns		P value summary	ns
Significantly different (P < 0.05)?	No		Significantly different (P < 0.05)?	No		Significantly different (P < 0.05)?	No		Significantly different (P < 0.05)?	No				Significantly different (P < 0.05)?	No		Significantly different (P < 0.05)?	No		Significantly different (P < 0.05)?	No		Significantly different (P < 0.05)?	No
Data analyzed			Data analyzed			Data analyzed			Data analyzed					Data analyzed			Data analyzed			Data analyzed			Data analyzed
Sample size, column A	3		Sample size, column C	3		Sample size, column E	3		Sample size, column G	3				Sample size, column A	3		Sample size, column C	3		Sample size, column E	3		Sample size, column G	3
Sample size, column B	3		Sample size, column D	3		Sample size, column F	3		Sample size, column H	3				Sample size, column B	3		Sample size, column D	3		Sample size, column F	3		Sample size, column H	3

## Sheet: Fig9
Fig9a							Fig9c															Fig9d
Relative E-cadherin levels							Relative PCNA levels							Relative CyclinD1 levels								crypts per organoid
Small intestine		Colon					Small intestine		Colon					Small intestine		Colon						Wt	Otop2-/-
Wt	Otop2-/-	Wt	Otop2-/-				Wt	Otop2-/-	Wt	Otop2-/-				Wt	Otop2-/-	Wt	Otop2-/-					8	3
0.715223	0.123871	0.653354	0.038737				0.505243	0.113343	0.953353	0.635353				2.53436	1.11336	1.95334	1.02443					7	4
0.836542	0.083231	0.536199	0.25546				0.446443	0.0332533	0.835454	0.455353				2.64435	0.933456	1.83566	0.945577					8	5
1.1356	0.138796	0.887932	0.251738				0.185453	0.0379634	0.787953	0.417454				2.38455	0.879635	1.78774	1.11788					7	4
																						5	5
	Wt	Otop2-/-	Wt	Otop2-/-				Wt	Otop2-/-	Wt	Otop2-/-				Wt	Otop2-/-	Wt	Otop2-/-				7	6
Test for normal distribution							Test for normal distribution							Test for normal distribution								6	4
Anderson-Darling test							Anderson-Darling test							Anderson-Darling test								6	4
A2*	N too small	N too small	N too small	N too small			A2*	N too small	N too small	N too small	N too small			A2*	N too small	N too small	N too small	N too small
P value							P value							P value									Wt	Otop2-/-
Passed normality test (alpha=0.05)?							Passed normality test (alpha=0.05)?							Passed normality test (alpha=0.05)?								Test for normal distribution
P value summary							P value summary							P value summary								Anderson-Darling test
																						A2*	0.3605	0.5112
D'Agostino & Pearson test							D'Agostino & Pearson test							D'Agostino & Pearson test								P value	0.3491	0.1338
K2	N too small	N too small	N too small	N too small			K2	N too small	N too small	N too small	N too small			K2	N too small	N too small	N too small	N too small				Passed normality test (alpha=0.05)?	Yes	Yes
P value							P value							P value								P value summary	ns	ns
Passed normality test (alpha=0.05)?							Passed normality test (alpha=0.05)?							Passed normality test (alpha=0.05)?
P value summary							P value summary							P value summary								D'Agostino & Pearson test
																						K2	0.2982	0.6402
Shapiro-Wilk test							Shapiro-Wilk test							Shapiro-Wilk test								P value	0.8615	0.7261
W	0.9438	0.9334	0.9642	0.7629			W	0.8824	0.7939	0.9431	0.8758			W	0.9922	0.9116	0.9441	0.9976				Passed normality test (alpha=0.05)?	Yes	Yes
P value	0.5427	0.5014	0.6363	0.0286			P value	0.3315	0.1001	0.5398	0.3123			P value	0.8315	0.4234	0.5443	0.9067				P value summary	ns	ns
Passed normality test (alpha=0.05)?	Yes	Yes	Yes	No			Passed normality test (alpha=0.05)?	Yes	Yes	Yes	Yes			Passed normality test (alpha=0.05)?	Yes	Yes	Yes	Yes
P value summary	ns	ns	ns	*			P value summary	ns	ns	ns	ns			P value summary	ns	ns	ns	ns				Shapiro-Wilk test
																						W	0.9173	0.9056
Kolmogorov-Smirnov test							Kolmogorov-Smirnov test							Kolmogorov-Smirnov test								P value	0.4082	0.3241
KS distance	N too small	N too small	N too small	N too small			KS distance	N too small	N too small	N too small	N too small			KS distance	N too small	N too small	N too small	N too small				Passed normality test (alpha=0.05)?	Yes	Yes
P value							P value							P value								P value summary	ns	ns
Passed normality test (alpha=0.05)?							Passed normality test (alpha=0.05)?							Passed normality test (alpha=0.05)?
P value summary							P value summary							P value summary								Kolmogorov-Smirnov test
																						KS distance	0.2204	0.2839
Number of values	3	3	3	3			Number of values	3	3	3	3			Number of values	3	3	3	3				P value	>0.1000	0.0569
																						Passed normality test (alpha=0.05)?	Yes	Yes
																						P value summary	ns	ns
Table Analyzed	Data 1		Table Analyzed	Data 1			Table Analyzed	Data 1		Table Analyzed	Data 1			Table Analyzed	Data 1		Table Analyzed	Data 1
																						Number of values	8	8
Column B	Otop2-/-		Column D	Otop2-/-			Column B	Otop2-/-		Column D	Otop2-/-			Column B	Otop2-/-		Column D	Otop2-/-
vs.	vs.		vs.	vs.			vs.	vs.		vs.	vs.			vs.	vs.		vs.	vs.
Column A	Wt		Column C	Wt			Column A	Wt		Column C	Wt			Column A	Wt		Column C	Wt				Table Analyzed	Data 1
Unpaired t test with Welch's correction			Mann Whitney test				Unpaired t test			Unpaired t test				Unpaired t test			Unpaired t test					Column B	Otop2-/-
P value	0.0231		P value	0.1			P value	0.0354		P value	0.0129			P value	0.0001		P value	0.0003				vs.	vs.
P value summary	*		Exact or approximate P value?	Exact			P value summary	*		P value summary	*			P value summary	***		P value summary	***				Column A	Wt
Significantly different (P < 0.05)?	Yes		P value summary	ns			Significantly different (P < 0.05)?	Yes		Significantly different (P < 0.05)?	Yes			Significantly different (P < 0.05)?	Yes		Significantly different (P < 0.05)?	Yes
One- or two-tailed P value?	Two-tailed		Significantly different (P < 0.05)?	No			One- or two-tailed P value?	Two-tailed		One- or two-tailed P value?	Two-tailed			One- or two-tailed P value?	Two-tailed		One- or two-tailed P value?	Two-tailed				Unpaired t test
Welch-corrected t, df	t=6.194, df=2.071		One- or two-tailed P value?	Two-tailed			t, df	t=3.124, df=4		t, df	t=4.277, df=4			t, df	t=14.97, df=4		t, df	t=11.85, df=4				P value	0.0003
			Sum of ranks in column C,D	15 , 6																		P value summary	***
How big is the difference?			Mann-Whitney U	0			How big is the difference?			How big is the difference?				How big is the difference?			How big is the difference?					Significantly different (P < 0.05)?	Yes
Mean of column A	0.8958						Mean of column A	0.379		Mean of column C	0.8589			Mean of column A	2.521		Mean of column C	1.859				One- or two-tailed P value?	Two-tailed
Mean of column B	0.1153		Difference between medians				Mean of column B	0.06152		Mean of column D	0.5027			Mean of column B	0.9755		Mean of column D	1.029				t, df	t=4.860, df=14
Difference between means (B - A) ± SEM	-0.7805 ± 0.1260		Median of column C	0.6534, n=3			Difference between means (B - A) ± SEM	-0.3175 ± 0.1016		Difference between means (D - C) ± SEM	-0.3562 ± 0.08328			Difference between means (B - A) ± SEM	-1.546 ± 0.1033		Difference between means (D - C) ± SEM	-0.8296 ± 0.07000
95% confidence interval	-1.305 to -0.2556		Median of column D	0.2517, n=3			95% confidence interval	-0.5997 to -0.03532		95% confidence interval	-0.5874 to -0.1250			95% confidence interval	-1.832 to -1.259		95% confidence interval	-1.024 to -0.6353				How big is the difference?
R squared (eta squared)	0.9488		Difference: Actual	-0.4016			R squared (eta squared)	0.7093		R squared (eta squared)	0.8206			R squared (eta squared)	0.9825		R squared (eta squared)	0.9723				Mean of column A	6.75
			Difference: Hodges-Lehmann	-0.4975																		Mean of column B	4.375
F test to compare variances							F test to compare variances			F test to compare variances				F test to compare variances			F test to compare variances					Difference between means (B - A) ± SEM	-2.375 ± 0.4887
F, DFn, Dfd	56.61, 2, 2						F, DFn, Dfd	14.34, 2, 2		F, DFn, Dfd	1.869, 2, 2			F, DFn, Dfd	1.135, 2, 2		F, DFn, Dfd	1.025, 2, 2				95% confidence interval	-3.423 to -1.327
P value	0.0347						P value	0.1303		P value	0.6972			P value	0.9367		P value	0.9879				R squared (eta squared)	0.6278
P value summary	*						P value summary	ns		P value summary	ns			P value summary	ns		P value summary	ns
Significantly different (P < 0.05)?	Yes						Significantly different (P < 0.05)?	No		Significantly different (P < 0.05)?	No			Significantly different (P < 0.05)?	No		Significantly different (P < 0.05)?	No				F test to compare variances
																						F, DFn, Dfd	1.277, 7, 7
Data analyzed							Data analyzed			Data analyzed				Data analyzed			Data analyzed					P value	0.7555
Sample size, column A	3						Sample size, column A	3		Sample size, column C	3			Sample size, column A	3		Sample size, column C	3				P value summary	ns
Sample size, column B	3						Sample size, column B	3		Sample size, column D	3			Sample size, column B	3		Sample size, column D	3				Significantly different (P < 0.05)?	No
																						Data analyzed
																						Sample size, column A	8
																						Sample size, column B	8

## Sheet: Fig10
Fig10b										Fig10e
	Paneth cells per crypt									Relative proteins levels
Pro SI		Mid SI		Dis SI						Lysozyme		Mptx2		LAMP1		LAMP2
Wt	Otop2-/-	Wt	Otop2-/-	Wt	Otop2-/-					Wt	Otop2-/-	Wt	Otop2-/-	Wt	Otop2-/-	Wt	Otop2-/-
5.3	1.3	7.6	5.2	12	5					0.631535	0.355435	1.853	0.894	2.81556	0.864343	1.19534	0.043922
3.25	2.3	8.63	3.8	13.38	6.1					0.663454	0.389545	1.494	0.566	3.13754	0.434554	1.13644	0.035522
4.3	0.3	7.75	4.2	10.38	4.4					0.794454	0.239545	2.388	0.652	1.03634	0.357719	0.91288	0.055274
3.75	1.5	7	2.6	9.5	6.3
4.88	2.9	9.38	4.86	13.38	5.7
	Wt	Otop2-/-	Wt	Otop2-/-	Wt	Otop2-/-					Wt	Otop2-/-	Wt	Otop2-/-	Wt	Otop2-/-	Wt	Otop2-/-
Test for normal distribution										Test for normal distribution
Anderson-Darling test										Anderson-Darling test
A2*	N too small	N too small	N too small	N too small	N too small	N too small				A2*	N too small	N too small	N too small	N too small	N too small	N too small	N too small	N too small
P value										P value
Passed normality test (alpha=0.05)?										Passed normality test (alpha=0.05)?
P value summary										P value summary
D'Agostino & Pearson test										D'Agostino & Pearson test
K2	N too small	N too small	N too small	N too small	N too small	N too small				K2	N too small	N too small	N too small	N too small	N too small	N too small	N too small	N too small
P value										P value
Passed normality test (alpha=0.05)?										Passed normality test (alpha=0.05)?
P value summary										P value summary
Shapiro-Wilk test										Shapiro-Wilk test
W	0.9755	0.9814	0.9579	0.9524	0.886	0.9343				W	0.8902	0.9099	0.9872	0.9299	0.8618	0.8607	0.8983	0.9926
P value	0.909	0.9421	0.7931	0.7545	0.3372	0.6259				P value	0.3551	0.4176	0.7838	0.4882	0.2726	0.2696	0.38	0.8356
Passed normality test (alpha=0.05)?	Yes	Yes	Yes	Yes	Yes	Yes				Passed normality test (alpha=0.05)?	Yes	Yes	Yes	Yes	Yes	Yes	Yes	Yes
P value summary	ns	ns	ns	ns	ns	ns				P value summary	ns	ns	ns	ns	ns	ns	ns	ns
Kolmogorov-Smirnov test										Kolmogorov-Smirnov test
KS distance	0.1597	0.1639	0.2347	0.172	0.2268	0.1999				KS distance	N too small	N too small	N too small	N too small	N too small	N too small	N too small	N too small
P value	>0.1000	>0.1000	>0.1000	>0.1000	>0.1000	>0.1000				P value
Passed normality test (alpha=0.05)?	Yes	Yes	Yes	Yes	Yes	Yes				Passed normality test (alpha=0.05)?
P value summary	ns	ns	ns	ns	ns	ns				P value summary
Number of values	5	5	5	5	5	5				Number of values	3	3	3	3	3	3	3	3
Table Analyzed	Data 1		Table Analyzed	Data 1		Table Analyzed	Data 1			Table Analyzed	Data 1		Table Analyzed	Data 1		Table Analyzed	Data 1		Table Analyzed	Data 1
Column B	Otop2-/-		Column D	Otop2-/-		Column F	Otop2-/-			Column B	Otop2-/-		Column D	Otop2-/-		Column F	Otop2-/-		Column H	Otop2-/-
vs.	vs.		vs.	vs.		vs.	vs.			vs.	vs.		vs.	vs.		vs.	vs.		vs.	vs.
Column A	Wt		Column C	Wt		Column E	Wt			Column A	Wt		Column C	Wt		Column E	Wt		Column G	Wt
Unpaired t test			Unpaired t test			Unpaired t test				Unpaired t test			Unpaired t test			Unpaired t test			Unpaired t test with Welch's correction
P value	0.0019		P value	0.0002		P value	<0.0001			P value	0.0055		P value	0.0122		P value	0.0573		P value	0.0066
P value summary	**		P value summary	***		P value summary	****			P value summary	**		P value summary	*		P value summary	ns		P value summary	**
Significantly different (P < 0.05)?	Yes		Significantly different (P < 0.05)?	Yes		Significantly different (P < 0.05)?	Yes			Significantly different (P < 0.05)?	Yes		Significantly different (P < 0.05)?	Yes		Significantly different (P < 0.05)?	No		Significantly different (P < 0.05)?	Yes
One- or two-tailed P value?	Two-tailed		One- or two-tailed P value?	Two-tailed		One- or two-tailed P value?	Two-tailed			One- or two-tailed P value?	Two-tailed		One- or two-tailed P value?	Two-tailed		One- or two-tailed P value?	Two-tailed		One- or two-tailed P value?	Two-tailed
t, df	t=4.557, df=8		t, df	t=6.379, df=8		t, df	t=7.237, df=8			t, df	t=5.463, df=4		t, df	t=4.349, df=4		t, df	t=2.645, df=4		Welch-corrected t, df	t=12.02, df=2.018
How big is the difference?			How big is the difference?			How big is the difference?				How big is the difference?			How big is the difference?			How big is the difference?			How big is the difference?
Mean of column A	4.296		Mean of column C	8.072		Mean of column E	11.73			Mean of column A	0.6965		Mean of column C	1.912		Mean of column E	2.33		Mean of column G	1.082
Mean of column B	1.66		Mean of column D	4.132		Mean of column F	5.5			Mean of column B	0.3282		Mean of column D	0.704		Mean of column F	0.5522		Mean of column H	0.04491
Difference between means (B - A) ± SEM	-2.636 ± 0.5785		Difference between means (D - C) ± SEM	-3.940 ± 0.6177		Difference between means (F - E) ± SEM	-6.228 ± 0.8606			Difference between means (B - A) ± SEM	-0.3683 ± 0.06742		Difference between means (D - C) ± SEM	-1.208 ± 0.2777		Difference between means (F - E) ± SEM	-1.778 ± 0.6721		Difference between means (H - G) ± SEM	-1.037 ± 0.08622
95% confidence interval	-3.970 to -1.302		95% confidence interval	-5.364 to -2.516		95% confidence interval	-8.213 to -4.243			95% confidence interval	-0.5555 to -0.1811		95% confidence interval	-1.979 to -0.4367		95% confidence interval	-3.644 to 0.08852		95% confidence interval	-1.405 to -0.6688
R squared (eta squared)	0.7219		R squared (eta squared)	0.8357		R squared (eta squared)	0.8675			R squared (eta squared)	0.8818		R squared (eta squared)	0.8254		R squared (eta squared)	0.6362		R squared (eta squared)	0.9862
F test to compare variances			F test to compare variances			F test to compare variances				F test to compare variances			F test to compare variances			F test to compare variances			F test to compare variances
F, DFn, Dfd	1.442, 4, 4		F, DFn, Dfd	1.181, 4, 4		F, DFn, Dfd	4.925, 4, 4			F, DFn, Dfd	1.206, 2, 2		F, DFn, Dfd	6.997, 2, 2		F, DFn, Dfd	17.18, 2, 2		F, DFn, Dfd	226.0, 2, 2
P value	0.7316		P value	0.8755		P value	0.1517			P value	0.9068		P value	0.2501		P value	0.11		P value	0.0088
P value summary	ns		P value summary	ns		P value summary	ns			P value summary	ns		P value summary	ns		P value summary	ns		P value summary	**
Significantly different (P < 0.05)?	No		Significantly different (P < 0.05)?	No		Significantly different (P < 0.05)?	No			Significantly different (P < 0.05)?	No		Significantly different (P < 0.05)?	No		Significantly different (P < 0.05)?	No		Significantly different (P < 0.05)?	Yes
Data analyzed			Data analyzed			Data analyzed				Data analyzed			Data analyzed			Data analyzed			Data analyzed
Sample size, column A	5		Sample size, column C	5		Sample size, column E	5			Sample size, column A	3		Sample size, column C	3		Sample size, column E	3		Sample size, column G	3
Sample size, column B	5		Sample size, column D	5		Sample size, column F	5			Sample size, column B	3		Sample size, column D	3		Sample size, column F	3		Sample size, column H	3

## Sheet: Fig11
Fig11b							Fig11c						Fig11d
LC3+ staining intensity / Lysozyme+ positive area							Relative LC3II/I levels						Numbers of dots per cell
Wt	Otop2-/-						Wt	Otop2-/-					Red		Yellow
36.3	10.6						0.3068	0.14052					Control	Otop2	Control	Otop2
41.1	9.3						0.2651	0.1322					3.6	13.6	10.2	19.7
34.5	16.2						0.2963	0.12135					4.9	10.6	7.9	16.8
37.5	5.8												5.7	16.6	6.7	14.6
								Wt	Otop2-/-
	Wt	Otop2-/-					Test for normal distribution							Control	Otop2	Control	Otop2
Test for normal distribution							Anderson-Darling test						Test for normal distribution
Anderson-Darling test							A2*	N too small	N too small				Anderson-Darling test
A2*	N too small	N too small					P value						A2*	N too small	N too small	N too small	N too small
P value							Passed normality test (alpha=0.05)?						P value
Passed normality test (alpha=0.05)?							P value summary						Passed normality test (alpha=0.05)?
P value summary													P value summary
							D'Agostino & Pearson test
D'Agostino & Pearson test							K2	N too small	N too small				D'Agostino & Pearson test
K2	N too small	N too small					P value						K2	N too small	N too small	N too small	N too small
P value							Passed normality test (alpha=0.05)?						P value
Passed normality test (alpha=0.05)?							P value summary						Passed normality test (alpha=0.05)?
P value summary													P value summary
							Shapiro-Wilk test
Shapiro-Wilk test							W	0.9241	0.9942				Shapiro-Wilk test
W	0.9621	0.9678					P value	0.4669	0.8548				W	0.9815	1	0.9681	0.9938
P value	0.7918	0.828					Passed normality test (alpha=0.05)?	Yes	Yes				P value	0.7391	>0.9999	0.6572	0.849
Passed normality test (alpha=0.05)?	Yes	Yes					P value summary	ns	ns				Passed normality test (alpha=0.05)?	Yes	Yes	Yes	Yes
P value summary	ns	ns											P value summary	ns	ns	ns	ns
							Kolmogorov-Smirnov test
Kolmogorov-Smirnov test							KS distance	N too small	N too small				Kolmogorov-Smirnov test
KS distance	N too small	N too small					P value						KS distance	N too small	N too small	N too small	N too small
P value							Passed normality test (alpha=0.05)?						P value
Passed normality test (alpha=0.05)?							P value summary						Passed normality test (alpha=0.05)?
P value summary													P value summary
							Number of values	3	3
Number of values	4	4											Number of values	3	3	3	3
Table Analyzed							Table Analyzed	Data 1					Table Analyzed	Data 1		Table Analyzed	Data 1
Column B	Otop2-/-						Column B	Otop2-/-					Column B	Otop2		Column D	Otop2
vs.	vs.						vs.	vs.					vs.	vs.		vs.	vs.
Column A	Wt						Column A	Wt					Column A	Control		Column C	Control
Unpaired t test							Unpaired t test						Unpaired t test			Unpaired t test
P value	<0.0001						P value	0.0003					P value	0.0085		P value	0.0082
P value summary	****						P value summary	***					P value summary	**		P value summary	**
Significantly different (P < 0.05)?	Yes						Significantly different (P < 0.05)?	Yes					Significantly different (P < 0.05)?	Yes		Significantly different (P < 0.05)?	Yes
One- or two-tailed P value?	Two-tailed						One- or two-tailed P value?	Two-tailed					One- or two-tailed P value?	Two-tailed		One- or two-tailed P value?	Two-tailed
t, df	t=10.45, df=6						t, df	t=11.54, df=4					t, df	t=4.827, df=4		t, df	t=4.874, df=4
How big is the difference?							How big is the difference?						How big is the difference?			How big is the difference?
Mean of column A	37.35						Mean of column A	0.2894					Mean of column A	4.733		Mean of column C	8.267
Mean of column B	10.48						Mean of column B	0.1314					Mean of column B	13.6		Mean of column D	17.03
Difference between means (B - A) ± SEM	-26.88 ± 2.571						Difference between means (B - A) ± SEM	-0.1580 ± 0.01370					Difference between means (B - A) ± SEM	8.867 ± 1.837		Difference between means (D - C) ± SEM	8.767 ± 1.799
95% confidence interval	-33.17 to -20.58						95% confidence interval	-0.1961 to -0.1200					95% confidence interval	3.766 to 13.97		95% confidence interval	3.772 to 13.76
R squared (eta squared)	0.9479						R squared (eta squared)	0.9708					R squared (eta squared)	0.8535		R squared (eta squared)	0.8559
F test to compare variances							F test to compare variances						F test to compare variances			F test to compare variances
F, DFn, Dfd	2.404, 3, 3						F, DFn, Dfd	5.091, 2, 2					F, DFn, Dfd	8.012, 2, 2		F, DFn, Dfd	2.068, 2, 2
P value	0.4902						P value	0.3284					P value	0.2219		P value	0.6518
P value summary	ns						P value summary	ns					P value summary	ns		P value summary	ns
Significantly different (P < 0.05)?	No						Significantly different (P < 0.05)?	No					Significantly different (P < 0.05)?	No		Significantly different (P < 0.05)?	No
Data analyzed							Data analyzed						Data analyzed			Data analyzed
Sample size, column A	4						Sample size, column A	3					Sample size, column A	3		Sample size, column C	3
Sample size, column B	4						Sample size, column B	3					Sample size, column B	3		Sample size, column D	3

[truncated: 7 more sheets: Fig12, Fig13, FigS1, FigS3, FigS4, FigS13, FigS14]
